# Supplementary material for: Sustained NFκB inhibition improves insulin sensitivity but is detrimental to muscle health
Source: Aging Cell. 2017 May 29;16(4):847–58. doi: 10.1111/acel.12613 (PMC5506420; doi:10.1111/acel.12613)
Supplement: Supplementary file 2 — Table S1 (a) Differentally expressed genes (DEGs) comparing MISR/WT at 3–6 months of age. (b) Differentally expressed genes (DEGs) comparing MISR/WT at 12–18 months of age. (c) Differentally expressed gene (DEGs) comparing MISR/WT at 33–36 month of age. [file ACEL-16-847-s002.xlsx]

## Sheet: 3-6Mon. DEGs
Supplemental Table 1 (a). Differentally expressed genes (DEGs) comparing MISR/WT at 3-6 months of age
gene symbol	baseMeanWT	baseMean MISR	foldChange	log2FoldChange	p-value	adj. p-value
Nfkbia	536.743	41169.9	76.7031	6.26121	1.24757e-49	2.21006e-45
Kcnq5	729.831	201.845	0.276564	-1.85431	1.72302e-07	0.00152617
Syt9	47.839	217.201	4.54025	2.18277	5.83508e-07	0.00344561
Mtap7	234.211	53.1368	0.226876	-2.14003	2.21204e-06	0.00979657
Tbkbp1	213.905	674.142	3.15159	1.65608	3.57007e-06	0.0109174
Tph1	47.3244	257.974	5.45118	2.44657	3.94024e-06	0.0109174
Adra1a	80.1543	18.4023	0.229586	-2.1229	4.31395e-06	0.0109174
Lhfpl4	29.705	106.007	3.56866	1.83538	5.68003e-06	0.0125777
Cadm1	307.183	55.0838	0.179319	-2.4794	6.41856e-06	0.0126339
Myod1	630.496	1725.25	2.73634	1.45225	1.4221e-05	0.0251924
Gdf11	195.222	794.373	4.06908	2.0247	2.09788e-05	0.0337854
Htra4	262.057	17.6218	0.0672443	-3.89444	2.38294e-05	0.0351781
Dnase1	104.469	336.119	3.21738	1.68589	3.17992e-05	0.0433326
I830012O16Rik	165.733	54.3805	0.32812	-1.6077	7.39323e-05	0.0935508
Enho	398.882	983.007	2.46441	1.30124	0.00014478	0.170985
Map3k14	398.85	988.134	2.47746	1.30886	0.000175309	0.191644
Pttg1	1779.13	811.319	0.45602	-1.13283	0.000183909	0.191644
Cntnap2	114.172	10.5718	0.0925954	-3.43292	0.000219568	0.216091
Cds1	164.355	52.3863	0.318739	-1.64955	0.000282637	0.250346
Sacs	7.15646	29.5638	4.13106	2.04651	0.000322586	0.262659
Gprc5b	665.11	277.46	0.417163	-1.26132	0.000326192	0.262659
Plekha2	855.379	373.632	0.436803	-1.19495	0.000470805	0.334582
Gm10638	23.0297	66.9662	2.90782	1.53994	0.000471136	0.334582
Stxbp2	92.7637	36.9626	0.39846	-1.32749	0.000530681	0.359787
Hmgn2	67.3194	165.271	2.45503	1.29574	0.000548363	0.359787
Plekho1	305.374	870.792	2.85156	1.51175	0.000632125	0.399932
Wbscr17	347.117	142.311	0.40998	-1.28637	0.00066563	0.406608
Cited4	385.433	144.347	0.374505	-1.41694	0.000834992	0.483506
Adamtsl4	548.235	210.283	0.383563	-1.38246	0.000846101	0.483506
Car2	389.629	127.951	0.328392	-1.60651	0.000884448	0.489625
Tiam1	694.111	143.165	0.206256	-2.27749	0.000926919	0.497587
Rdh9	18.3408	52.9795	2.88861	1.53038	0.00107389	0.559528
Nr4a2	763.178	2943.44	3.85682	1.94741	0.00128723	0.651524
Grb14	1007.97	357.867	0.355038	-1.49395	0.00156178	0.755698
Hist1h1e	449.71	956.575	2.12709	1.08888	0.00158799	0.755698
D430041D05Rik	342.882	103.08	0.300629	-1.73394	0.00162103	0.755698
Nqo1	837.503	385.131	0.459856	-1.12074	0.00172266	0.782485
Lsp1	674.65	1419.91	2.10466	1.07359	0.00179765	0.796133
Whrn	32.6211	105.13	3.22277	1.6883	0.00193096	0.815706
Xpo1	1542.88	3277.36	2.12418	1.08691	0.00193394	0.815706
Rad51c	24.7745	66.4691	2.68296	1.42383	0.0020467	0.843194
Irf5	315.93	70.4494	0.22299	-2.16495	0.00227087	0.899287
Fam92a	179.157	77.0997	0.430347	-1.21643	0.00228439	0.899287
Stap2	159.474	70.638	0.442944	-1.1748	0.00243193	0.931959
Wnt5b	90.5945	24.23	0.267456	-1.90263	0.00253255	0.934668
Slc16a6	182.535	392.47	2.15011	1.10441	0.00259396	0.937797
2810032G03Rik	12.5257	34.82	2.77988	1.47502	0.00281516	0.959181
Cuedc1	5846.76	11882.9	2.0324	1.02318	0.00281719	0.959181
Gm889	1008.13	450.442	0.446809	-1.16227	0.0029004	0.959181
Snph	116.731	257.961	2.20988	1.14397	0.00292384	0.959181
Scx	114.395	228.441	1.99695	0.997795	0.00299384	0.964288
Cilp	1431.89	415.687	0.290306	-1.78435	0.00306108	0.96834
Hist2h3c2-ps	84.3906	185.314	2.19591	1.13482	0.00316992	0.985176
BC049352	54.633	18.4208	0.337173	-1.56844	0.00333507	1
Otog	66.0338	153.07	2.31805	1.21291	0.00351036	1
Amy1	1792.57	905.666	0.505234	-0.984976	0.00361304	1
Car9	43.7626	99.5224	2.27414	1.18532	0.00381275	1
Hist2h3c1	281.157	564.276	2.00698	1.00503	0.00393398	1
Col7a1	1310.41	2624.85	2.00308	1.00222	0.00393402	1
1110046J04Rik	65.5031	140.905	2.15111	1.10508	0.00424608	1
Timp3	4137.55	2067.46	0.499682	-1.00092	0.00437751	1
Neto2	234.907	586.719	2.49766	1.32058	0.00456289	1
Ube2ql1	43.3432	16.1794	0.373286	-1.42165	0.00461015	1
Neu2	457.904	210.817	0.460396	-1.11905	0.00462559	1
2310014F07Rik	270.263	119.469	0.442048	-1.17773	0.00473108	1
Gm19522	33.0707	12.8713	0.389206	-1.36139	0.00473233	1
Dkk3	831.57	82.1413	0.0987785	-3.33966	0.00557251	1
Ier5l	63.8324	172.357	2.70014	1.43304	0.00565332	1
Fez1	106.629	213.365	2.00101	1.00073	0.0057102	1
Ostn	487.394	122.536	0.251411	-1.99188	0.00595457	1
Odc1	1679.55	3566.01	2.1232	1.08624	0.00596663	1
Sh3rf2	952.351	493.793	0.518499	-0.947587	0.00633906	1
E130012A19Rik	23.5674	110.76	4.6997	2.23257	0.00717933	1
Pak1	801.681	380.283	0.474357	-1.07595	0.00776091	1
Dusp26	1895.01	652.059	0.344093	-1.53913	0.00776271	1
Ctnna3	600.196	299.632	0.499224	-1.00224	0.00805804	1
Xkrx	53.6254	24.4359	0.455677	-1.13392	0.00831501	1
Rasd2	2482.75	898.06	0.361719	-1.46706	0.00836782	1
Sh3kbp1	1115.44	511.412	0.458485	-1.12505	0.00852765	1
Sbk2	1285.03	2377.39	1.85007	0.887583	0.00854715	1
Rgs7bp	26.656	9.83912	0.369114	-1.43786	0.00857723	1
Adrbk2	549.463	293.436	0.534042	-0.904975	0.00870236	1
Rbl1	90.0194	43.1809	0.479685	-1.05984	0.00911037	1
Cyp2c44	95.3942	48.8905	0.51251	-0.964349	0.00987295	1
2310065F04Rik	4295.26	7947.42	1.85028	0.887742	0.00989728	1
Gca	261.139	140.531	0.538147	-0.893927	0.0102875	1
Grem2	355.582	83.968	0.236143	-2.08227	0.0103082	1
Cdkn2c	286.97	126.094	0.439398	-1.1864	0.0103597	1
Dupd1	1107.62	421.365	0.380423	-1.39432	0.0106432	1
Thg1l	99.0382	185.992	1.87798	0.909182	0.0106754	1
Src	77.9834	155.538	1.9945	0.99603	0.0107255	1
Gm13490	134.021	55.8687	0.416867	-1.26234	0.0111364	1
Hdac9	317.509	147.543	0.46469	-1.10566	0.0113165	1
Dos	177.666	331.539	1.86608	0.900012	0.0117696	1
Trmt2b	840.819	454.068	0.540031	-0.888885	0.0119027	1
Map3k15	93.8233	49.3043	0.525502	-0.928232	0.0122212	1
Pdgfc	82.2561	39.051	0.47475	-1.07476	0.0124827	1
2610019F03Rik	447.741	243.147	0.543052	-0.880838	0.0126066	1
AI118078	82.4887	36.5081	0.442583	-1.17598	0.0126266	1
Gna14	15.7498	53.5581	3.40055	1.76577	0.0126569	1
Syp	92.0279	171.699	1.86573	0.899741	0.0133171	1
Slc23a3	11.6205	35.2588	3.03418	1.60131	0.0133444	1
Mettl11a	379.83	672.079	1.76942	0.823275	0.0133688	1
Gbp6	165.911	68.7763	0.414538	-1.27042	0.013737	1
F8	35.5143	74.2409	2.09045	1.06381	0.0140368	1
Syt3	107.148	197.985	1.84776	0.885778	0.0141541	1
Ripk2	79.6457	41.399	0.519789	-0.944003	0.0143026	1
Ucn2	67.4576	126.787	1.87951	0.910353	0.0147207	1
Pde2a	1113.21	629.908	0.565847	-0.821517	0.0156008	1
F830016B08Rik	584.86	1532.62	2.62049	1.38984	0.015922	1
Ces1d	2644.2	973.297	0.368087	-1.44188	0.0163351	1
Tle6	119.802	219.483	1.83205	0.873457	0.0167394	1
Pitpnc1	4053.15	2266.7	0.559245	-0.838448	0.0169144	1
Tob2	3740.03	6552.72	1.75205	0.809044	0.0175747	1
Fbxo10	100.117	54.3348	0.542712	-0.881741	0.0176757	1
Gck	310.614	603.532	1.94303	0.958306	0.0177777	1
Mybph	2294.45	5597.28	2.43949	1.28658	0.0180422	1
Sema3a	44.4586	13.9988	0.314874	-1.66716	0.0181462	1
Utp14b	90.7388	44.3623	0.488901	-1.03239	0.0183094	1
Mapt	3354.32	5900.62	1.75911	0.814849	0.0186271	1
Reep6	64.4862	122.719	1.90303	0.928298	0.0186291	1
Atp9a	731.555	388.994	0.531735	-0.911219	0.019777	1
Cacna2d4	329.532	583.27	1.76999	0.823743	0.019945	1
Ephx2	1658.56	919.165	0.554195	-0.851535	0.0200746	1
Fgfbp1	225.227	68.4791	0.304044	-1.71765	0.0202678	1
Tcfeb	2054.77	3611.44	1.75759	0.813598	0.0203438	1
Fam19a5	184.881	104.141	0.563291	-0.828048	0.0208152	1
Tmem159	397.254	222.608	0.560367	-0.835556	0.0209404	1
Bmpr2	498.576	844.509	1.69384	0.760301	0.0209545	1
Dnaic1	11.664	47.6969	4.08924	2.03183	0.0214214	1
Pla2g7	3147.31	1828.05	0.58083	-0.783811	0.0214629	1
Kcnn2	123.999	56.6319	0.456714	-1.13064	0.0215357	1
Klhl23	959.826	528.547	0.550669	-0.860742	0.0222276	1
Ar	228.913	393.584	1.71936	0.781871	0.0224666	1
Abi2	292.226	166.012	0.568095	-0.815796	0.0225552	1
Helt	18.1891	6.48557	0.356564	-1.48777	0.0228109	1
Echdc3	242.773	138.425	0.570184	-0.810502	0.0229754	1
Arap1	488.841	281.656	0.576171	-0.795432	0.0234635	1
Uts2r	75.0221	174.3	2.32331	1.21618	0.0235558	1
Tle3	205.173	387.247	1.88742	0.916413	0.0237489	1
Mfsd7b	1503.81	705.331	0.46903	-1.09225	0.0238137	1
Glcci1	137.87	235.018	1.70463	0.76946	0.0238494	1
Alx4	20.656	43.0864	2.0859	1.06067	0.0246297	1
Vash2	69.4638	9.07571	0.130654	-2.93618	0.0246538	1
Rai14	352.703	633.778	1.79692	0.845525	0.0254542	1
Mdfic	370.108	213.739	0.577505	-0.792096	0.0255085	1
Nos1	1499.89	2534.76	1.68996	0.756992	0.0255711	1
Fut2	32.0281	15.7544	0.491892	-1.02359	0.0257013	1
BC048355	128.771	232.318	1.80412	0.851296	0.0259468	1
Dapp1	421.148	187.176	0.444443	-1.16993	0.0263779	1
Gm4861	120.701	64.9263	0.53791	-0.894564	0.0264125	1
Ache	862.492	494.773	0.573656	-0.801743	0.0276928	1
En2	32.2746	63.5363	1.96861	0.97718	0.0285382	1
Stk39	108.773	60.3248	0.554595	-0.850493	0.0285696	1
Il12a	162.034	272.025	1.67881	0.747439	0.0286164	1
Ccl25	99.8681	179.355	1.79592	0.844724	0.0290436	1
Fzd6	182.842	105.551	0.577278	-0.792662	0.0293278	1
Mstn	1999.98	3303.49	1.65176	0.724007	0.0300149	1
Asb15	3893.77	2374.22	0.60975	-0.71371	0.0301259	1
Nradd	26.1194	50.5103	1.93382	0.951455	0.0302905	1
Dpp6	48.1495	19.1548	0.397819	-1.32982	0.0307952	1
Chrnb2	9.87222	23.1357	2.34352	1.22867	0.0308921	1
Pgpep1l	105.485	58.2461	0.552174	-0.856806	0.031353	1
Ptprm	743.562	441.84	0.594221	-0.75093	0.0317698	1
Nlrp10	30.997	12.3769	0.399293	-1.32448	0.0319294	1
L3mbtl3	175.471	101.761	0.57993	-0.786048	0.0339731	1
Spred3	90.7476	157.931	1.74033	0.799359	0.034078	1
A830010M20Rik	503.421	308.239	0.612288	-0.707717	0.0341032	1
Ngfr	26.4121	13.0839	0.495377	-1.0134	0.034689	1
Prkg1	1940.13	947.294	0.488264	-1.03427	0.0347962	1
Clu	2640.42	4570.72	1.73106	0.791656	0.0348083	1
Pgam1	26.7082	13.2376	0.495638	-1.01264	0.0349714	1
Ccdc3	242.602	131.624	0.54255	-0.882173	0.0349858	1
Fhod1	1767.18	2942.38	1.66502	0.735538	0.034992	1
Traf2	677.518	405.089	0.597902	-0.74202	0.0352861	1
Hsd17b14	31.1865	58.522	1.87652	0.908059	0.0354184	1
Gbp10	88.671	26.337	0.297019	-1.75137	0.0357247	1
Pcp4l1	1064.49	512.6	0.481543	-1.05426	0.0358427	1
Baiap2l2	54.7516	28.8689	0.527269	-0.923388	0.035961	1
Amigo2	70.4725	40.8422	0.579549	-0.786998	0.0366222	1
Tm6sf1	227.555	108.287	0.47587	-1.07136	0.0366771	1
Srcin1	149.88	253.597	1.692	0.758726	0.0381367	1
Scin	123.073	70.2181	0.570541	-0.809598	0.0388182	1
Wdfy4	33.8033	18.0586	0.534227	-0.904476	0.0392398	1
Prima1	64.766	114.878	1.77374	0.826796	0.0394915	1
Gpsm2	59.4154	32.981	0.555092	-0.849201	0.0394948	1
Tmem47	257.519	147.866	0.574194	-0.800389	0.0402598	1
Cdkn1c	451.574	730.223	1.61706	0.693375	0.0403626	1
Abca4	24.9351	12.0073	0.481544	-1.05426	0.0404722	1
Qsox1	456.713	770.364	1.68676	0.754252	0.0412332	1
Hspa12a	329.436	177.2	0.53789	-0.894616	0.0414053	1
Bhlhb9	103.778	43.8135	0.422184	-1.24405	0.0417014	1
Eif2c4	505.574	302.245	0.597825	-0.742205	0.0417492	1
Gm5523	33.6401	16.1656	0.480544	-1.05726	0.0418247	1
Slc16a9	409.692	646.73	1.57857	0.658623	0.0418687	1
Mdfi	7.20643	15.6147	2.16678	1.11555	0.0418999	1
Ppm1n	26.1916	9.20861	0.351587	-1.50805	0.0419792	1
Prkd1	100.427	58.8326	0.585824	-0.771462	0.0421338	1
Ccl2	18.619	8.2982	0.445684	-1.16591	0.0421465	1
Nme4	42.2347	74.843	1.77207	0.825438	0.0428047	1
Il15	278.953	150.294	0.538778	-0.892238	0.0429773	1
9330133O14Rik	43.7639	19.971	0.456334	-1.13184	0.0430708	1
Tnfaip2	3161.88	1848.18	0.58452	-0.774675	0.0431317	1
Zbed6	987.856	1566.18	1.58543	0.664874	0.0433565	1
Adig	304.644	147.271	0.48342	-1.04865	0.0435546	1
Igfbp5	22991.1	39772.3	1.7299	0.790687	0.0435942	1
Cd24a	10802	6817.03	0.631092	-0.664078	0.0440937	1
1700001O22Rik	755.884	1490.39	1.97171	0.979449	0.0445195	1
Pkdrej	51.5448	90.8213	1.76199	0.817205	0.0445312	1
LOC100499420	17.2008	7.03107	0.408764	-1.29066	0.0446315	1
Pitpnm3	154.937	89.4607	0.5774	-0.792358	0.0451039	1
Nkx6-3	19.5684	6.40536	0.327333	-1.61117	0.0451141	1
Kcnab1	213.631	70.7426	0.331144	-1.59447	0.0457107	1
Hist1h2ac	37.3421	68.3929	1.83152	0.873043	0.0457298	1
Pam	729.07	443.429	0.608212	-0.717354	0.0462083	1
Mfsd6	225.611	136.645	0.605665	-0.723409	0.046512	1
2210013O21Rik	321.495	204.601	0.636405	-0.651983	0.0470649	1
Peli2	300.814	484.571	1.61086	0.687835	0.047162	1
Aqp7	270.587	168.805	0.623846	-0.680739	0.0476133	1
Camk2n2	14.8818	28.8079	1.93579	0.952922	0.0487745	1
Clec18a	16.9505	8.18697	0.482993	-1.04993	0.0489692	1
Ak4	225.78	126.871	0.561923	-0.831556	0.0490902	1
LOC433374	81.4219	47.0071	0.577327	-0.792539	0.0491019	1
Krt222	74.1449	25.0206	0.337455	-1.56723	0.0492997	1
Sparcl1	4095.67	2609.76	0.637199	-0.650185	0.0495122	1
Cxadr	29.3889	15.511	0.527786	-0.921976	0.0497542	1

## Sheet: 12-18Mon. DEGs
Supplemental Table 1 (b). Differentally expressed genes (DEGs) comparing MISR/WT at 12-18 months of age
gene symbol	baseMeanWT	baseMean MISR	foldChange	log2FoldChange	p-value	adj. p-value
Nfkbia	845.549	32666.7	38.6337	5.27179	1.21838e-38	2.20039e-34
Kcnq5	884.216	230.543	0.260732	-1.93936	5.83747e-08	0.000527123
Grem2	220.203	10.1905	0.0462779	-4.43353	1.18104e-06	0.00710988
Htra4	239.027	9.98684	0.0417813	-4.581	2.472e-06	0.0111611
Cited4	351.454	86.8759	0.24719	-2.01631	3.09699e-06	0.0111863
Cadm1	396.86	80.3614	0.202493	-2.30406	1.09551e-05	0.0299697
Tbkbp1	178.626	519.299	2.90719	1.53962	1.16161e-05	0.0299697
Lhfpl4	31.3067	103.827	3.31644	1.72964	2.05335e-05	0.0393173
Sema3a	54.3845	7.00185	0.128747	-2.95739	2.59756e-05	0.0394169
Mtap7	357.143	101.608	0.284502	-1.81349	2.61906e-05	0.0394169
Abca4	54.5483	11.899	0.218136	-2.1967	4.1782e-05	0.0580449
I830012O16Rik	125.046	42.1851	0.337356	-1.56766	4.71991e-05	0.0608868
Ostn	1319.78	185.821	0.140797	-2.82831	5.71619e-05	0.068823
Map3k9	25.777	80.8555	3.13673	1.64926	6.91685e-05	0.078074
AI118078	116.317	28.983	0.249172	-2.00478	9.89932e-05	0.0993232
Tph1	66.0176	223.364	3.3834	1.75847	0.000174869	0.166217
Adra1a	87.2488	29.1272	0.33384	-1.58277	0.00025006	0.225804
Wbscr17	463.344	190.516	0.411177	-1.28217	0.000333676	0.275158
Pcgf2	34.4619	93.6737	2.71818	1.44264	0.000335187	0.275158
Ush1c	179.196	50.2387	0.280356	-1.83467	0.000358087	0.275392
B4galnt2	7.33487	97.1947	13.251	3.72803	0.00036597	0.275392
Kcnab1	517.548	75.8188	0.146496	-2.77107	0.000396697	0.286574
Slc23a3	10.5749	49.3064	4.6626	2.22113	0.000432096	0.300141
Pla2g7	4237.32	1796.48	0.423965	-1.23798	0.000643416	0.415003
6330403A02Rik	41.2575	122.838	2.97736	1.57403	0.000748554	0.466168
Mlf1	5063.79	2376.31	0.469275	-1.09149	0.00113199	0.659474
BC049352	132.911	42.7016	0.32128	-1.63809	0.00120034	0.67744
Plekha2	783.94	361.327	0.460912	-1.11744	0.00138956	0.760466
Kcnn2	112.46	43.0349	0.382668	-1.38584	0.00181107	0.934511
Dusp26	1862.7	552.697	0.296719	-1.75283	0.00189123	0.948767
Mib1	1889.56	808.493	0.427874	-1.22474	0.00219252	1
Dupd1	1295.12	408.486	0.315404	-1.66473	0.00230197	1
Akap17b	227.624	473.182	2.07879	1.05574	0.00231943	1
Zdbf2	78.5336	32.2535	0.410697	-1.28385	0.00255873	1
Gprc5b	886.479	431.988	0.487307	-1.0371	0.00266979	1
Snph	91.4418	196.977	2.15412	1.1071	0.00273138	1
Map3k14	451.942	903.489	1.99912	0.999368	0.00284876	1
Rdh9	20.2083	52.8246	2.61401	1.38626	0.00292732	1
Bcl6	5548.73	2746.92	0.495054	-1.01434	0.00300314	1
Leprel4	99.7486	214.509	2.1505	1.10467	0.00309757	1
Bcar3	118.979	249.534	2.09729	1.06853	0.00313394	1
Psd3	1966.6	977.335	0.496967	-1.00878	0.00329742	1
Car9	30.9193	72.4417	2.34293	1.22831	0.00333818	1
A630055G03Rik	103.405	44.2328	0.427761	-1.22512	0.0035865	1
Tnnt2	49.8527	186.011	3.73122	1.89965	0.00408979	1
Azin1	2347.26	1187.83	0.506049	-0.982652	0.0041148	1
Adamtsl4	509.093	236.449	0.464452	-1.1064	0.00446758	1
Sfxn3	1027.26	523.445	0.509554	-0.972692	0.00497558	1
Fgfbp1	321.686	83.837	0.260618	-1.93999	0.00528071	1
Smox	6680.87	2374.4	0.355403	-1.49247	0.00534663	1
Col9a1	19.9687	6.01666	0.301304	-1.73071	0.00539049	1
2810032G03Rik	25.7634	58.4946	2.27045	1.18298	0.00548022	1
Xkrx	55.4062	23.4852	0.423873	-1.2383	0.00577534	1
Gm19522	38.366	15.6732	0.408518	-1.29153	0.00607994	1
Hmgn2	74.8379	152.279	2.03478	1.02487	0.00645079	1
Cds1	226.883	101.838	0.448859	-1.15567	0.00651197	1
Itgb1bp3	6321.69	3348.38	0.529665	-0.916849	0.00652529	1
Slc15a5	347.495	148.874	0.428421	-1.2229	0.00676357	1
Myod1	464.282	860.801	1.85405	0.890678	0.00682697	1
Atp13a5	229.679	114.853	0.50006	-0.999827	0.00682924	1
Tle3	211.105	438.045	2.07501	1.05312	0.00696564	1
Frat2	440.418	164.929	0.374484	-1.41702	0.00702682	1
Slc38a2	13845.2	7255.64	0.524056	-0.932207	0.00758809	1
Arrb1	992.385	527.77	0.531819	-0.910993	0.00759256	1
Gm5523	29.5706	11.6235	0.393078	-1.34711	0.00793153	1
Otub2	1130.89	605.05	0.535019	-0.902337	0.00806997	1
D0H4S114	3886.68	2106.57	0.541998	-0.88364	0.00827725	1
Adrbk2	707.443	376.087	0.531615	-0.911546	0.00843632	1
Wnt5b	108.036	38.3901	0.355346	-1.4927	0.0086694	1
Hcn4	53.3964	11.0892	0.207677	-2.26759	0.00930196	1
Tle6	102.687	197.47	1.92304	0.943385	0.00957651	1
Col24a1	546.562	246.418	0.450851	-1.14928	0.00983156	1
Hbegf	463.686	248.463	0.535843	-0.900118	0.0100082	1
Prima1	48.6151	96.5957	1.98695	0.990554	0.010298	1
Impact	2824.99	1537.51	0.544255	-0.877646	0.0105326	1
A830010M20Rik	594.669	317.428	0.533789	-0.905657	0.0105683	1
Cntnap2	134.514	29.8125	0.22163	-2.17377	0.0105791	1
Traf3	1005.23	552.539	0.549665	-0.863376	0.0107001	1
Helt	20.275	7.22391	0.356296	-1.48885	0.0107063	1
Cdc25b	70.3381	138.909	1.97488	0.981764	0.0109441	1
Ap1g2	103.548	198.625	1.9182	0.939752	0.0109507	1
A530098C11Rik	1916.13	1042.13	0.543871	-0.878663	0.0115396	1
Dennd2c	272.219	145.13	0.533136	-0.907425	0.0115473	1
Ttc9	122.034	245.078	2.00827	1.00595	0.0115781	1
Bhlhe41	606.364	327.038	0.539343	-0.890724	0.0117264	1
Kif5c	59.4769	27.465	0.461775	-1.11474	0.012113	1
Whrn	54.878	125.451	2.28599	1.19282	0.0122229	1
Myl1	142289	78966.5	0.554971	-0.849515	0.012333	1
Arhgap15	78.3573	37.4408	0.477821	-1.06546	0.0125993	1
Srxn1	3130.28	1191.86	0.380751	-1.39308	0.0130056	1
Etv4	31.2111	63.6578	2.03959	1.02828	0.0130626	1
2310014F07Rik	236.495	120.313	0.508735	-0.975014	0.0133019	1
Rbl1	106.16	54.8568	0.516737	-0.952497	0.013556	1
Camk2n2	9.94872	23.393	2.35135	1.23349	0.0143084	1
Morn4	226.815	122.25	0.538985	-0.891683	0.0144338	1
Neu2	494.999	265.397	0.536157	-0.899274	0.0146229	1
Nek6	671.095	376.91	0.561634	-0.832297	0.0158654	1
Lrp4	297.562	536.844	1.80414	0.851315	0.0159225	1
Syp	73.24	135.286	1.84716	0.885308	0.0165639	1
Gm13889	114.049	51.5598	0.452086	-1.14533	0.0165718	1
Cish	1545.09	302.041	0.195484	-2.35488	0.0166403	1
Aurka	557.363	272.434	0.488791	-1.03271	0.0170038	1
Fam169b	11.4277	30.9866	2.71154	1.43911	0.0174691	1
Casr	612.235	277.966	0.454018	-1.13918	0.0188039	1
Tmem100	493.656	189.823	0.384524	-1.37885	0.0193079	1
Nrcam	6.16798	16.9408	2.74658	1.45763	0.0196396	1
2610019F03Rik	483.536	275.507	0.569776	-0.811533	0.0197862	1
Gca	351.073	199.276	0.567619	-0.817006	0.0205259	1
Cilp	689.047	262.631	0.381151	-1.39157	0.0205338	1
Ier3	168.439	296.061	1.75767	0.813665	0.0207113	1
Gm2176	45.7698	19.3943	0.423736	-1.23876	0.0209938	1
Hmga2-ps1	371.868	151.295	0.406851	-1.29743	0.0219437	1
Dkk3	3577.97	586.189	0.163833	-2.6097	0.0221746	1
Il12a	121.859	217.853	1.78774	0.838137	0.0228575	1
Cxcl10	49.3742	6.61344	0.133945	-2.90028	0.0236105	1
Fam92a	118.105	65.4038	0.553776	-0.852625	0.0236493	1
Ap1s2	466.854	268.358	0.574822	-0.798812	0.0236945	1
Car2	574.512	288.515	0.502192	-0.99369	0.0240594	1
Lgr6	13.0444	40.3876	3.09617	1.63048	0.0241339	1
Crybb1	75.7451	137.282	1.81242	0.857916	0.0241992	1
Gdap1	1546.99	819.777	0.529917	-0.91616	0.0242208	1
Sh3kbp1	1089.11	562.885	0.516831	-0.952235	0.024241	1
Tgfb2	1061.93	620.992	0.584777	-0.774043	0.0242739	1
Cd24a	10193	5998.08	0.588454	-0.764998	0.0255292	1
Alpk1	121.857	66.2329	0.54353	-0.879569	0.025729	1
Foxp2	130.474	72.254	0.553782	-0.852611	0.0258489	1
Icam4	33.5391	15.6934	0.467913	-1.09569	0.0260384	1
Hist1h4h	169.679	97.127	0.572415	-0.804867	0.0262039	1
E130012A19Rik	39.119	137.414	3.51271	1.81259	0.0271332	1
Fut8	971.939	580.283	0.597036	-0.744109	0.0275505	1
D430041D05Rik	466.863	212.766	0.455736	-1.13373	0.0277746	1
Pcdhb20	19.6416	8.59288	0.437483	-1.1927	0.0280557	1
Ccnd3	183.604	318.006	1.73202	0.792457	0.0283876	1
Ypel2	545.293	905.192	1.66001	0.731194	0.0292883	1
Llgl2	156.628	260.895	1.6657	0.736127	0.0297115	1
Slc25a22	438.105	744.186	1.69865	0.764387	0.0297611	1
Gm889	1201.65	675.307	0.561983	-0.831403	0.0300359	1
Dixdc1	133.05	228.858	1.72008	0.782478	0.0302029	1
Gucy2g	35.1044	16.1159	0.459083	-1.12317	0.0306733	1
Cyp2c44	137.422	77.8206	0.566289	-0.82039	0.0306802	1
Hfe	813.322	489.898	0.602342	-0.731346	0.0315035	1
Traf2	642.731	381.273	0.593207	-0.753393	0.0321807	1
Frmpd1	76.2224	41.8839	0.549496	-0.86382	0.0324202	1
Fam40b	32.3028	60.2799	1.86609	0.900017	0.033394	1
Tbx21	9.21918	22.9289	2.48708	1.31445	0.033448	1
Gm13490	79.1878	36.9125	0.466139	-1.10117	0.0334752	1
Plxna4	246.677	132.362	0.53658	-0.898134	0.0335665	1
Selenbp1	298.193	498.342	1.6712	0.740887	0.0337199	1
Ctnna3	768.688	466.167	0.606445	-0.721552	0.0338468	1
Ralgds	264.983	441.495	1.66613	0.736498	0.0339807	1
Pfkfb2	1680.96	1052.29	0.626005	-0.675755	0.0347487	1
1700113I22Rik	2241.24	1353.16	0.603754	-0.727967	0.0347602	1
Slc4a10	88.9378	30.7799	0.346083	-1.53081	0.0350715	1
Plekhh2	33.1777	62.8475	1.89427	0.921644	0.0353138	1
Peli2	249.02	418.584	1.68093	0.749257	0.0354644	1
Nqo1	908.578	558.916	0.615154	-0.70098	0.0356933	1
Amhr2	304.815	184.829	0.606365	-0.721741	0.0360511	1
Syt3	108.823	180.93	1.6626	0.733445	0.0364296	1
Rasd2	3440.24	1628.47	0.47336	-1.07899	0.0365152	1
Prr5	39.5906	71.4855	1.80562	0.852493	0.0367946	1
Gstm7	88.4426	166.815	1.88614	0.915438	0.0371355	1
Tiam1	858.306	320.799	0.373758	-1.41982	0.037242	1
Pigh	31.0575	57.4586	1.85007	0.887581	0.037277	1
Katnal2	75.4474	12.8075	0.169754	-2.55848	0.0377824	1
Asb5	10480	6379.19	0.608699	-0.7162	0.0378514	1
Gng2	113.308	270.487	2.38719	1.25531	0.0387769	1
Ctnnbip1	522.239	843.994	1.61611	0.692521	0.0391249	1
6530418L21Rik	196.183	344.052	1.75373	0.810425	0.0391809	1
Mybph	3558.89	7615.27	2.13979	1.09747	0.0394082	1
Irf5	139.263	54.8013	0.393509	-1.34553	0.039497	1
Xpo1	1747.61	2833.72	1.62149	0.697316	0.0396805	1
Golm1	746.982	461.899	0.618354	-0.693495	0.0402984	1
Fgd4	476.307	285.384	0.59916	-0.738987	0.04071	1
Mafb	2196.4	562.907	0.256286	-1.96417	0.0420158	1
Amy1	3540.68	2192.5	0.619232	-0.691447	0.042386	1
Cdkn2c	256.491	130.98	0.51066	-0.969565	0.0425704	1
Olfr78	48.4005	90.2641	1.86494	0.899131	0.0429909	1
Slc12a4	397.334	658.359	1.65694	0.728523	0.0430156	1
Slc47a1	855.088	504.25	0.589705	-0.761936	0.0439022	1
Socs1	205.296	11.4192	0.0556229	-4.16818	0.0442709	1
Rgl3	34.0525	62.9891	1.84976	0.887342	0.0447322	1
Adora1	91.3036	217.96	2.38721	1.25532	0.0448435	1
Crem	830.408	499.388	0.601377	-0.733657	0.0449832	1
Cyr61	2214.51	959.019	0.433061	-1.20736	0.0453157	1
Gapdh	112.893	67.2358	0.59557	-0.747657	0.0457366	1
Gpr155	957.294	593.184	0.619646	-0.690484	0.0464202	1
Rcan1	9575.79	4246.95	0.443509	-1.17296	0.0473949	1
Ahdc1	692.686	1103.07	1.59245	0.671251	0.0474148	1
Lbh	148.717	251.761	1.69289	0.759486	0.0476516	1
Tcfeb	2267.91	3572.94	1.57543	0.655749	0.0479784	1
Pgpep1l	106.819	62.5923	0.585966	-0.77111	0.0480654	1
Nr4a3	1132.98	367.994	0.324803	-1.62236	0.0482907	1
Met	809.484	503.927	0.622529	-0.683787	0.0488288	1
Dapp1	488.493	239.406	0.49009	-1.02888	0.0494939	1
Papln	19.6254	37.7259	1.9223	0.942832	0.0496312	1

## Sheet: 33-36Mon. DEGs
Supplemental Table 1 (c). Differentally expressed gene (DEGs) comparing MISR/WT at 33-36 month of age
gene symbol	baseMeanWT	baseMean MISR	foldChange	log2FoldChange	p-value	adj. p-value
Nfkbia	1195.74	39055.5	32.6621	5.02955	3.35707e-43	6.2606e-39
Snph	28.4443	179.436	6.30833	2.65726	1.54932e-12	1.44466e-08
Kcnq5	546.743	140.72	0.257379	-1.95803	3.33961e-09	2.07601e-05
Adamtsl4	531.787	116.735	0.219515	-2.18761	1.5163e-08	7.06935e-05
Dupd1	1290.12	169.19	0.131143	-2.93079	3.45554e-08	0.000108489
Map3k9	48.0917	210.011	4.36688	2.1266	3.49045e-08	0.000108489
Mtap7	366.485	73.9929	0.201899	-2.3083	3.11137e-07	0.000828913
6330403A02Rik	116.198	565.03	4.86266	2.28175	4.31033e-07	0.00094844
Il17re	37.9659	166.088	4.37465	2.12917	4.57717e-07	0.00094844
Osgin1	618.005	173.446	0.280655	-1.83313	7.55143e-07	0.00132722
Htra4	369.999	13.4218	0.0362752	-4.78487	7.82852e-07	0.00132722
Xpo1	995.343	3317.01	3.33253	1.73662	1.20688e-06	0.00187559
Ostn	660.522	75.6003	0.114455	-3.12714	1.93221e-06	0.00277184
Scx	144.04	434.595	3.01717	1.5932	2.78946e-06	0.00369052
Gm13490	45.1594	10.1248	0.2242	-2.15714	3.67398e-06	0.00428225
Whrn	32.5153	168.145	5.17124	2.37051	6.58637e-06	0.00722525
Slc16a9	184.254	514.575	2.79275	1.48169	7.64716e-06	0.00792288
Grem2	149.153	11.7039	0.0784695	-3.67172	8.48513e-06	0.00832838
Akap17b	190.619	574.78	3.01533	1.59232	9.7135e-06	0.00866431
Rasl11b	47.466	153.18	3.22715	1.69026	9.75658e-06	0.00866431
Zfpm2	26.4048	96.831	3.66717	1.87467	1.09368e-05	0.0089342
Smoc2	4247.58	1478.31	0.348036	-1.52269	1.28468e-05	0.00944454
Col24a1	112.561	34.0563	0.302558	-1.72472	1.31674e-05	0.00944454
Traf3	760.328	282.638	0.371732	-1.42766	2.4659e-05	0.017032
Slc2a3	487.791	1492.4	3.05951	1.6133	6.73148e-05	0.044834
Pdzd3	36.0936	112.727	3.1232	1.64302	9.24268e-05	0.0592642
Cadm1	336.422	93.6968	0.27851	-1.8442	9.53363e-05	0.0592642
Igsf1	12.8373	50.5622	3.93869	1.97772	0.000109876	0.0642581
AI118078	52.6802	15.8917	0.301664	-1.72898	0.000110261	0.0642581
Relb	394.258	106.931	0.271221	-1.88246	0.000123794	0.0699584
Pcdh10	6.14553	30.8439	5.01891	2.32737	0.000142892	0.0764499
Palmd	686.184	1620.19	2.36116	1.2395	0.000143479	0.0764499
Tph1	108.63	394.093	3.62785	1.85912	0.000167012	0.0865168
Traf2	794.949	322.202	0.405311	-1.3029	0.000189201	0.0934107
Abca4	136.526	33.8417	0.247878	-2.0123	0.000190338	0.0934107
Il12a	127.822	344.411	2.69445	1.42999	0.000266	0.127196
Stap2	148.572	61.565	0.414377	-1.27099	0.000280603	0.130824
Klhl23	287.553	134.367	0.467276	-1.09765	0.000301971	0.137353
Lrrn1	279.675	806.31	2.88303	1.52758	0.000318774	0.141543
Mylk4	39397	16738.8	0.424874	-1.23489	0.000391758	0.166043
Plekha2	444.49	220.006	0.494962	-1.01461	0.000402261	0.166706
Enho	414.735	946.632	2.2825	1.19062	0.00053342	0.210814
C530008M17Rik	114.372	281.273	2.45928	1.29824	0.000576688	0.210814
Ttc9	453.405	990.02	2.18352	1.12666	0.000576811	0.210814
Pcp4l1	398.323	150.699	0.378334	-1.40227	0.000581516	0.210814
Cited4	133.422	59.0745	0.442765	-1.17539	0.00058509	0.210814
Galm	129.03	280.571	2.17446	1.12066	0.000597281	0.210814
Fgd3	9.66525	33.887	3.50606	1.80985	0.000599129	0.210814
Slitrk5	7.63794	31.1079	4.07282	2.02603	0.00065646	0.22671
C1qtnf3	6.79294	23.2701	3.42563	1.77637	0.000683219	0.231661
Ccdc106	22.5332	61.5742	2.7326	1.45027	0.000721744	0.240354
A330076H08Rik	7.8121	31.9965	4.09576	2.03413	0.000752994	0.246361
Gna14	21.9976	94.0996	4.27772	2.09684	0.000833436	0.266335
Ctnnbip1	731.03	1684.19	2.30386	1.20405	0.000847315	0.266335
AA388235	89.9288	236.615	2.63114	1.39569	0.000856886	0.266335
Nfkb2	912.326	279.456	0.306312	-1.70693	0.000930619	0.283254
Cacna2d4	33.8911	87.0928	2.56979	1.36165	0.000963568	0.283254
Per2	1142.08	354.297	0.31022	-1.68864	0.000966841	0.283254
Lhfpl4	44.4501	101.571	2.28505	1.19223	0.000972077	0.283254
Hist1h2ac	18.0946	42.3167	2.33864	1.22567	0.00108589	0.307621
Pnmal2	8.00053	26.5244	3.31533	1.72915	0.00109828	0.307621
Wnt5b	89.8566	28.6091	0.318387	-1.65115	0.00110952	0.307621
Pam	627.96	296.532	0.472214	-1.08249	0.00112168	0.307621
Dagla	210.979	506.731	2.4018	1.26412	0.00114077	0.308321
Alg6	368.743	186.015	0.504457	-0.987197	0.00123363	0.328657
Sh2d4a	291.304	671.621	2.30557	1.20512	0.00130919	0.343715
Lix1l	166.251	357.389	2.1497	1.10414	0.00134642	0.343715
Dusp26	3352.81	859.25	0.256277	-1.96422	0.00135768	0.343715
Syt3	73.1617	179.397	2.45207	1.294	0.00136388	0.343715
Slc41a3	3429.34	1325.42	0.386495	-1.37148	0.00144051	0.352468
Fam169b	24.0663	81.361	3.3807	1.75732	0.00144687	0.352468
Fam171b	19.1614	55.2819	2.88507	1.52861	0.00145531	0.352468
Car9	27.5234	75.6095	2.7471	1.45791	0.00154242	0.366858
Nr4a2	53.7748	164.574	3.06044	1.61374	0.00155984	0.366858
D430041D05Rik	299.099	118.757	0.397048	-1.33262	0.00157374	0.366858
Sh3kbp1	654.356	318.845	0.487265	-1.03722	0.00167207	0.378622
D0H4S114	664.616	401.208	0.603669	-0.728171	0.00169863	0.378622
BC049352	43.2598	17.8748	0.413198	-1.2751	0.00169929	0.378622
2016-03-04	33.9126	83.4247	2.45999	1.29865	0.00170542	0.378622
Fgfbp1	200.277	55.959	0.279407	-1.83956	0.00174371	0.380463
Angpt1	316.058	784.184	2.48114	1.311	0.00175451	0.380463
Gnb3	18.9112	52.6929	2.78633	1.47837	0.00180412	0.383565
Arrdc1	120.357	271.797	2.25826	1.17521	0.00181864	0.383565
Mid1ip1	1175.34	556.667	0.47362	-1.0782	0.00183052	0.383565
Gstt3	117.05	267.403	2.28452	1.19189	0.00197291	0.408808
Ptpn4	252.617	506.353	2.00442	1.00319	0.00201255	0.411948
Foxd3	39.1436	14.6718	0.374819	-1.41573	0.00203224	0.411948
Dpf1	21.9633	58.311	2.65493	1.40867	0.00207985	0.413381
Gng2	352.132	1120.61	3.18236	1.6701	0.00208364	0.413381
Coq10b	586.927	311.545	0.530807	-0.91374	0.00224171	0.436944
S100a4	137.926	297.482	2.15681	1.1089	0.00229354	0.436944
Xkrx	38.8977	16.0536	0.412713	-1.27679	0.00231298	0.436944
Camk2n2	16.7013	41.0385	2.4572	1.29702	0.00234852	0.436944
Traf3ip3	56.0569	156.679	2.79501	1.48285	0.00235302	0.436944
Cdc25b	82.3257	186.773	2.26872	1.18188	0.00236609	0.436944
Mllt11	3466.98	1723.73	0.497185	-1.00815	0.00237784	0.436944
Peg10	101.924	230.169	2.25825	1.1752	0.00239795	0.436944
Zfp503	408.6	151.148	0.369916	-1.43473	0.00243671	0.436944
Dkk3	1415.55	145.917	0.103081	-3.27815	0.002508	0.445445
Zfp423	198.167	420.162	2.12024	1.08423	0.00253394	0.445805
Ncaph	13.1506	38.0391	2.89257	1.53235	0.00256301	0.446706
C77080	107.538	40.07	0.372611	-1.42426	0.00277652	0.47682
Pclo	61.3211	144.965	2.36403	1.24125	0.00285949	0.480881
Tle6	121.972	265.495	2.1767	1.12214	0.00286223	0.480881
Phf7	345.817	637.626	1.84382	0.882699	0.00293449	0.488619
Zbed3	62.7577	135.484	2.15884	1.11025	0.00313065	0.516668
Ly6g6d	6.16117	18.002	2.92185	1.54688	0.00323076	0.528301
2810032G03Rik	36.0954	90.7769	2.51492	1.33051	0.0032941	0.528301
Sacs	11.6225	39.6184	3.40876	1.76925	0.00337304	0.528301
Hspa5	10827.5	5113.22	0.472244	-1.0824	0.00339447	0.528301
Acbd7	11.0591	31.9943	2.89303	1.53258	0.00342777	0.528301
Ahdc1	476.497	1016.79	2.13388	1.09348	0.00353382	0.538
Pcdhb20	22.2816	8.14781	0.365675	-1.45137	0.0035484	0.538
Mpv17l	21.2764	56.8038	2.66981	1.41674	0.00358897	0.539764
Ucn2	86.9199	166.495	1.9155	0.937723	0.00398734	0.591886
Tmem8	121.274	49.5645	0.408697	-1.2909	0.00401314	0.591886
Slc16a6	79.6464	174.047	2.18525	1.1278	0.00403075	0.591886
Rsad2	131.775	322.798	2.44962	1.29256	0.00418281	0.609416
Muc4	37.3073	92.4197	2.47725	1.30874	0.00433434	0.626598
Col15a1	332.436	165.011	0.496369	-1.01051	0.00441945	0.633987
Pkdrej	74.1743	157.033	2.11708	1.08207	0.00452435	0.644081
3830408C21Rik	13.4649	35.0979	2.60661	1.38218	0.00465464	0.653035
Unc119	197.53	496.295	2.5125	1.32913	0.00502554	0.6947
Fzd9	287.684	133.071	0.46256	-1.11229	0.00502893	0.6947
Slc6a17	107.887	42.9629	0.398221	-1.32836	0.0050679	0.694936
Madd	160.641	84.8494	0.528193	-0.920862	0.00514433	0.700267
Gdnf	81.9973	36.4955	0.445082	-1.16786	0.00530997	0.712131
Uap1	2610.08	1282.35	0.491308	-1.0253	0.00534071	0.712131
Lgals1	4762.4	8866.07	1.86168	0.896606	0.00536133	0.712131
4930432K21Rik	13.9524	36.1168	2.58858	1.37216	0.00540246	0.712131
Mcm8	75.584	152.932	2.02334	1.01674	0.00543945	0.712131
Enpp3	24.0079	86.5816	3.60638	1.85055	0.00553494	0.712131
Itga4	812.367	1800.02	2.21578	1.14781	0.0055717	0.712131
Morn4	281.722	133.32	0.473231	-1.07938	0.00558789	0.712131
Srcin1	85.5965	180.052	2.10349	1.07279	0.00559785	0.712131
Gm19522	38.3323	16.5481	0.431702	-1.21189	0.00568509	0.71636
Rnf43	24.1376	58.655	2.43003	1.28097	0.006013	0.751319
Ets2	2584.5	898.193	0.347531	-1.52479	0.00604311	0.751319
Rrad	253.872	46.3078	0.182406	-2.45477	0.0061494	0.759471
Kif5c	43.3891	20.8102	0.479619	-1.06004	0.00620928	0.761821
A330023F24Rik	1095.35	595.204	0.543392	-0.879935	0.00628921	0.763176
Plekhg4	8.92519	23.539	2.63737	1.3991	0.00630217	0.763176
Pdk3	15.748	38.8448	2.46665	1.30255	0.00636834	0.765759
Tspan13	732.781	1403.93	1.91589	0.938015	0.00640562	0.765759
B230217O12Rik	19.6492	47.7285	2.42903	1.28038	0.00644876	0.766005
N4bp2	108.648	206.485	1.90049	0.92637	0.00686196	0.804835
A1bg	16.0547	39.223	2.44309	1.28871	0.00697817	0.813349
C630043F03Rik	148.727	311.901	2.09714	1.06842	0.00710377	0.814657
Arhgap20	849.682	1664.59	1.95908	0.970175	0.00711875	0.814657
Emid1	114.634	71.5883	0.624496	-0.679236	0.00712044	0.814657
Dusp2	31.7154	63.1423	1.9909	0.993423	0.00720682	0.819512
Zfp365	10.613	27.2022	2.56309	1.35789	0.00725462	0.819948
Dzip1l	47.0506	21.0536	0.447468	-1.16014	0.00736015	0.826864
Luzp1	657.539	336.018	0.511023	-0.96854	0.00745087	0.830247
Rnf217	379.296	693.225	1.82766	0.869997	0.0074793	0.830247
Mlf1	3655.24	2242.03	0.613374	-0.70516	0.0078791	0.861404
Tceal8	118.568	233.467	1.96906	0.977509	0.0078841	0.861404
Eya1	860.744	1678.76	1.95036	0.963744	0.00801605	0.864112
Hs6st2	194.853	499.092	2.56138	1.35692	0.00814685	0.873165
Fam110b	75.502	158.255	2.09604	1.06766	0.00826749	0.881031
Fgf6	26.3571	66.1128	2.50835	1.32674	0.00832229	0.881832
Pitpnm3	95.1029	54.5807	0.573912	-0.801097	0.00843233	0.884642
Foxo6	52.1223	30.7213	0.589408	-0.762662	0.00845295	0.884642
Npdc1	275.477	141.626	0.514113	-0.959842	0.00853856	0.884642
Tbkbp1	145.42	272.1	1.87114	0.903916	0.00885801	0.912669
Pfkfb4	2463.59	1307.31	0.530653	-0.91416	0.00907037	0.929414
Vac14	1250.49	658.296	0.52643	-0.925687	0.0092131	0.93888
Cd276	125.944	74.1805	0.588996	-0.763671	0.00936267	0.948937
Hn1	1062.63	1940.61	1.82623	0.868865	0.00952744	0.958555
Nrcam	16.6385	37.3256	2.24333	1.16564	0.00965415	0.958555
Ptprm	1013.12	531.929	0.525042	-0.929494	0.00965606	0.958555
Kpna2	31.1344	12.2585	0.393728	-1.34473	0.00966316	0.958555
Fam84b	126.577	236.406	1.86768	0.901247	0.00984819	0.966626
Cilp	920.037	340.428	0.370016	-1.43434	0.00998787	0.971612
Ms4a6c	29.6197	65.7347	2.21929	1.1501	0.0100032	0.971612
Clu	1739.44	3415.64	1.96364	0.973529	0.0101866	0.979225
Car3	47595.9	119272	2.50593	1.32535	0.0104262	0.979307
Sox12	25.879	56.5023	2.18333	1.12653	0.0104757	0.979307
Pcgf2	67.3358	121.73	1.8078	0.854234	0.0105012	0.979307
Cx3cl1	113.224	36.0374	0.318283	-1.65162	0.0105014	0.979307
Gdap1	538.408	331.348	0.615421	-0.700354	0.0105503	0.979307
Gstt1	158.025	317.073	2.00648	1.00466	0.0105688	0.979307
Mcm5	22.8346	48.5817	2.12754	1.08919	0.0106075	0.979307
Celsr2	288.663	589.922	2.04364	1.03114	0.0107245	0.985231
Gen1	20.3566	46.2191	2.27047	1.18299	0.0109914	1
Ppapdc1b	162.265	81.3382	0.501268	-0.996346	0.0110023	1
Cds1	119.971	59.8004	0.498458	-1.00446	0.0111057	1
BC048507	36.0097	75.398	2.09383	1.06614	0.0112812	1
Col7a1	2146.66	3788.81	1.76498	0.819651	0.0115319	1
Notch2	508.221	853.026	1.67846	0.747134	0.0115647	1
Tbc1d16	2071.04	3985.11	1.92421	0.944265	0.0117458	1
Cpe	9468.61	5769.52	0.609331	-0.714701	0.0117464	1
Stbd1	2810.25	4922.48	1.75161	0.808684	0.0118416	1
Nab1	334.83	187.115	0.558836	-0.839503	0.0118995	1
Dynll1	309.399	582.814	1.8837	0.91357	0.0119665	1
Hist1h2be	43.7545	88.8116	2.02977	1.02132	0.0120111	1
Inpp5j	23.6186	65.7955	2.78575	1.47807	0.0122704	1
Ky	7520.92	4456.8	0.592588	-0.754899	0.0123255	1
1520402A15Rik	90.9508	180.307	1.98247	0.9873	0.0126505	1
Ube2t	123.456	65.5642	0.531074	-0.913015	0.01268	1
Tfrc	2233	4439.73	1.98824	0.991488	0.0128508	1
Mapk10	6.98387	24.4676	3.50344	1.80877	0.0130554	1
Plag1	31.8443	66.8647	2.09974	1.07021	0.0136371	1
Tspan9	739.532	1481.62	2.00345	1.00249	0.0137032	1
Fam78b	95.4163	195.921	2.05332	1.03796	0.0137784	1
Ccrn4l	521.045	325.494	0.624696	-0.678775	0.0138225	1
Fam123b	492.437	981.162	1.99246	0.994552	0.0140212	1
Mras	183.641	348.514	1.8978	0.92433	0.0140334	1
E130317F20Rik	72.19	138.826	1.92306	0.943406	0.0141311	1
Nr1d1	4452.01	7320.43	1.6443	0.717471	0.0142349	1
Prkcz	119.863	270.105	2.25345	1.17214	0.0143543	1
Ptpn2	908.701	466.885	0.513794	-0.960738	0.0144148	1
Gltp	170.861	318.37	1.86333	0.897884	0.0145938	1
4430402I18Rik	71.1923	194.971	2.73866	1.45347	0.0147544	1
Frmpd4	10.4385	29.1807	2.79549	1.4831	0.0147663	1
Deptor	1603.6	2946.07	1.83716	0.87748	0.0148039	1
Lcor	65.6675	128.622	1.95869	0.96989	0.0148538	1
Eps8l2	41.8648	21.6885	0.518061	-0.948806	0.0150407	1
Cpxm2	292.316	523.329	1.79028	0.840189	0.0151056	1
Ctnnal1	235.337	126.272	0.536556	-0.898198	0.0153487	1
Lrp4	336.432	641.856	1.90783	0.931936	0.0155114	1
A530098C11Rik	583.501	1212.05	2.0772	1.05464	0.0155541	1
Lnpep	518.446	1065.28	2.05476	1.03897	0.0157486	1
Lysmd2	157.066	90.4781	0.57605	-0.795735	0.0157789	1
Plcd3	357.432	599.339	1.67679	0.745706	0.0158453	1
Cenpw	14.6026	32.9514	2.25654	1.17411	0.01592	1
Fancd2	16.0835	33.7396	2.09778	1.06886	0.0159815	1
Glrx	745.032	354.343	0.475608	-1.07215	0.0160047	1
BC048679	181.601	55.955	0.308121	-1.69843	0.0161823	1
Kcnq1	27.6302	104.638	3.7871	1.92109	0.016234	1
Hr	2353.47	721.684	0.306647	-1.70535	0.0163385	1
C3ar1	28.5986	65.6405	2.29523	1.19864	0.0163521	1
Zfp182	105.055	59.7444	0.568699	-0.814264	0.0163672	1
Rab27b	10.4083	23.6602	2.27321	1.18473	0.0164424	1
E030003E18Rik	1566.52	2667.19	1.70262	0.767758	0.016484	1
Atp1b1	2616.57	1183.87	0.452449	-1.14417	0.0165001	1
4930558C23Rik	8.21859	29.1471	3.54648	1.82639	0.0166813	1
Taf7	643.898	335.677	0.521319	-0.93976	0.0167725	1
Mvp	1791.38	866.102	0.483482	-1.04847	0.0168779	1
Kazald1	249.741	540.628	2.16476	1.1142	0.017103	1
Nr4a3	235.843	50.2651	0.21313	-2.23019	0.0175495	1
Smarcd3	4261.29	7704.04	1.80791	0.854325	0.0183888	1
Dennd5b	467.556	259.587	0.5552	-0.84892	0.0187164	1
Cachd1	141.411	268.33	1.89752	0.924116	0.0190607	1
Slc38a3	2133.72	4013.44	1.88096	0.911472	0.0192531	1
Racgap1	13.828	30.1013	2.17684	1.12224	0.0193335	1
Pvrl1	28.1457	60.6723	2.15565	1.10812	0.0193686	1
Fhod1	1345.15	2417.56	1.79724	0.845785	0.0194757	1
Fancm	52.2885	99.8119	1.90887	0.932718	0.0194808	1
Nes	1145.06	1975.97	1.72564	0.787135	0.019659	1
Arrb1	621.731	375.687	0.604259	-0.726761	0.0197107	1
Nceh1	791.81	352.939	0.445737	-1.16573	0.0200417	1
Cux2	34.813	17.047	0.489672	-1.03011	0.0200577	1
Nme4	73.278	143.26	1.95502	0.967184	0.0201453	1
Chrna1	1063.62	3109.82	2.92382	1.54785	0.0203377	1
Plekha5	312.363	164.581	0.526891	-0.924423	0.020409	1
Srxn1	2176.73	813.058	0.373523	-1.42073	0.0204781	1
Ggt7	47.4406	86.4387	1.82204	0.865555	0.0206077	1
Vgll3	148.769	64.4716	0.433368	-1.20634	0.0206709	1
Ciapin1	822.572	457.35	0.556	-0.846844	0.0209167	1
Txndc11	416.648	208.885	0.501348	-0.996116	0.0209872	1
Paqr9	28.4338	15.0422	0.529027	-0.918586	0.0210838	1
Slc30a2	482.464	238.616	0.494578	-1.01573	0.0211959	1
Sra1	1423.15	755.426	0.530811	-0.91373	0.0212706	1
Pdxk	355.791	218.182	0.61323	-0.7055	0.0213655	1
BC061194	13.1627	29.022	2.20487	1.1407	0.0213773	1
Dclk1	60.5073	112.135	1.85325	0.890057	0.0219783	1
Kcnab1	284.479	103.196	0.362752	-1.46294	0.0219817	1
Ano1	98.557	177.753	1.80355	0.850841	0.0228825	1
Gm13889	103.619	43.4328	0.419157	-1.25444	0.0230333	1
Cdk5rap1	502.23	265.94	0.529519	-0.917246	0.023765	1
Timp3	3564.65	2079.28	0.583306	-0.777675	0.0237877	1
Adamts20	167.466	341.244	2.03769	1.02693	0.0238924	1
Syp	54.0318	97.1357	1.79775	0.846191	0.0241466	1
3110003A17Rik	44.0597	82.7181	1.87741	0.908743	0.0244886	1
Zfp239	19.8702	44.5124	2.24016	1.1636	0.0247263	1
Apol9b	6.24023	20.3717	3.26457	1.70689	0.024991	1
Psd	83.6495	20.4171	0.24408	-2.03458	0.0253011	1
2610019F03Rik	741.26	430.944	0.581367	-0.782479	0.0255022	1
B4galnt2	25.6501	90.7164	3.53668	1.8224	0.0258989	1
Atp6v0e	814.839	355.074	0.43576	-1.19839	0.0260628	1
Znrf3	177.108	288.778	1.63052	0.705334	0.0264182	1
Clec7a	19.5574	48.561	2.483	1.31209	0.0264835	1
Mthfd2	178.875	286.087	1.59937	0.677503	0.0265802	1
Sorcs1	32.7907	15.4865	0.472281	-1.08228	0.0265949	1
Ccl25	64.7883	115.789	1.78719	0.837695	0.0267509	1
Slc22a4	184.856	42.2411	0.228509	-2.12968	0.0268088	1
Ttc21b	73.3325	134.975	1.84059	0.880165	0.0268139	1
Abhd8	356.043	647.954	1.81988	0.86384	0.0270441	1
Fancg	39.5613	79.7576	2.01605	1.01153	0.0270939	1
Gdpd5	161.654	292.126	1.80711	0.853683	0.0272137	1
Eif2c4	368.411	221.511	0.601261	-0.733936	0.0273236	1
Slc44a1	1014.85	642.882	0.633474	-0.658643	0.0274614	1
Tmem53	47.1695	87.8405	1.86223	0.897033	0.0275162	1
Aldh1a1	9996.09	16250.1	1.62564	0.70101	0.0275417	1
Csdc2	12.303	25.6859	2.08777	1.06196	0.0277813	1
Cdkl3	72.3007	128.498	1.77728	0.82967	0.0280867	1
2310014F07Rik	177.632	112.407	0.63281	-0.660155	0.0281288	1
Stk35	508.992	297.73	0.58494	-0.773638	0.0282809	1
Chia	52.4546	95.2393	1.81565	0.860488	0.02829	1
Pik3c2b	812.72	1454.94	1.79021	0.840128	0.0284491	1
Rassf3	1034.77	1925.61	1.8609	0.896002	0.0286071	1
2310043L19Rik	7.89216	18.2663	2.31449	1.21069	0.0286956	1
Gm13375	34.8006	66.7924	1.91929	0.94057	0.0287134	1
Manf	696.853	403.845	0.579527	-0.787053	0.0288491	1
Maged2	570.682	969.644	1.69909	0.764766	0.0290929	1
Dusp7	567.201	352.028	0.620641	-0.68817	0.0292618	1
Timp2	1755.94	2988.24	1.70178	0.767048	0.0294721	1
Map2k3	7541.16	4235.69	0.561676	-0.832189	0.0295761	1
Myl4	305.246	560.671	1.83678	0.877182	0.030284	1
Bambi-ps1	14.3798	29.4729	2.0496	1.03534	0.0303698	1
Airn	180.482	300.295	1.66385	0.734527	0.0304257	1
Cox8a	780.75	379.755	0.486398	-1.03979	0.0304372	1
Cyb5rl	124.472	225.188	1.80915	0.855308	0.0306318	1
Gimap6	769.662	314.365	0.408445	-1.29178	0.0306395	1
Timd4	9.38652	22.0886	2.35323	1.23464	0.0309804	1
1810024B03Rik	8.97267	21.2767	2.37128	1.24566	0.0309953	1
Mgmt	67.5072	126.764	1.87779	0.909033	0.0311049	1
Txnrd1	5223.15	2891.41	0.553576	-0.853147	0.0312872	1
Srpx2	40.7812	79.3305	1.94527	0.959971	0.0313559	1
Icam4	35.3237	20.4425	0.578718	-0.789067	0.0315657	1
1110059M19Rik	18.3611	97.9258	5.33333	2.41504	0.0318002	1
Gm6568	45.9401	15.5719	0.33896	-1.56081	0.0318413	1
Bcar3	120.792	198.574	1.64394	0.717155	0.0326308	1
Srm	265.934	135.138	0.508165	-0.976632	0.0329176	1
Plekho1	408.17	643.506	1.57656	0.656782	0.032999	1
Syne1	5253.14	8285.61	1.57727	0.657428	0.0331011	1
4921507P07Rik	16.8394	34.1216	2.02629	1.01884	0.0333658	1
Mafa	247.337	438.127	1.77138	0.82487	0.0334097	1
Llgl2	275.994	455.098	1.64894	0.721543	0.0334317	1
Car14	1003.93	1765.9	1.75899	0.814745	0.0336297	1
Kcnj12	900.794	1680.54	1.86562	0.899657	0.0338354	1
Pou4f1	188.328	319.096	1.69436	0.760739	0.0341957	1
Dlgap5	7.82285	61.627	7.87782	2.9778	0.0342063	1
Kcnn2	34.1857	21.4676	0.627969	-0.671234	0.0344603	1
Pag1	279.892	492.512	1.75965	0.815291	0.034944	1
Ush1c	165.449	89.7369	0.542383	-0.882616	0.035093	1
C8g	23.0673	46.2284	2.00406	1.00293	0.0351313	1
Ly86	20.049	50.4906	2.51836	1.33249	0.0358516	1
Hist1h1e	120.922	212.352	1.7561	0.812376	0.035956	1
Dtl	6.67853	16.6529	2.4935	1.31817	0.0361333	1
Tbx4	62.3975	32.4879	0.52066	-0.941586	0.0366559	1
Slamf9	12.3158	29.1584	2.36756	1.2434	0.0366975	1
2610002J02Rik	58.8111	99.2285	1.68724	0.754666	0.0370713	1
Cd86	11.8292	26.3365	2.22639	1.1547	0.0373512	1
Ctbp2	307.755	501.955	1.63102	0.705775	0.0376558	1
Ltbp3	1853.3	2989.42	1.61303	0.68977	0.0378437	1
Ftl1	1517.66	851.753	0.561229	-0.833337	0.0380548	1
Gramd1a	1352.38	776.394	0.574094	-0.800642	0.038598	1
Hoxc11	61.5126	103.303	1.67939	0.747933	0.038672	1
Ildr1	7.54468	19.1866	2.54306	1.34657	0.0389969	1
Gzf1	2071.29	1156.85	0.558516	-0.840329	0.0392885	1
Trem2	7.30282	18.8637	2.58307	1.36909	0.0393834	1
Mrgprb1	6.07583	17.0881	2.81247	1.49184	0.0394592	1
1500017E21Rik	141.955	323.804	2.28104	1.18969	0.0396332	1
Fhl2	43.0187	108.463	2.5213	1.33417	0.0396416	1
Dnajb9	3068.11	1282.61	0.418045	-1.25827	0.0396779	1
Dse	137.294	226.492	1.64969	0.722192	0.0396855	1
Lrrc49	116.479	56.7185	0.486942	-1.03818	0.0397794	1
Bcl6b	263.699	119.252	0.452226	-1.14488	0.0398544	1
Ephx2	944.922	580.697	0.614546	-0.702408	0.0398681	1
Calm3	8107.7	14371	1.77252	0.8258	0.0399272	1
Tnfrsf19	644.1	1233.53	1.91512	0.937433	0.0400745	1
Ccdc141	128.011	220.908	1.7257	0.787185	0.0407149	1
Trim39	873.209	467.915	0.535857	-0.900081	0.0408186	1
Tubb2b	10.1038	22.0048	2.17787	1.12292	0.0410615	1
D16Ertd472e	122.602	53.8336	0.439091	-1.18741	0.0413778	1
Lrrk1	160.417	97.8694	0.610094	-0.712897	0.0413856	1
Cenpt	20.7384	42.0185	2.02612	1.01872	0.0414958	1
BC060267	8.46247	20.0306	2.36699	1.24305	0.0420267	1
Cma1	40.7562	77.204	1.89429	0.921658	0.0421102	1
Pld4	72.1997	133.826	1.85355	0.890289	0.0421823	1
Mpped2	68.6752	156.709	2.28188	1.19023	0.0422161	1
Stom	1275.73	2056.47	1.61199	0.688845	0.0424268	1
Wdr4	419.746	228.199	0.543659	-0.879226	0.0424599	1
Rps6kc1	1036.58	652.296	0.629278	-0.668231	0.0424863	1
Pla2g7	2263.2	1472.9	0.650804	-0.619705	0.0426802	1
D3Ertd751e	139.771	252.424	1.80598	0.852781	0.042687	1
Dixdc1	157.372	268.827	1.70823	0.772501	0.0427395	1
Arhgef17	2689.9	4189.04	1.55732	0.639067	0.0428451	1
Pcdhga4	42.2494	21.6225	0.511783	-0.966396	0.0430898	1
Mib1	947.311	626.655	0.661509	-0.596166	0.0431184	1
Pde4b	8862.17	3543.35	0.399829	-1.32255	0.0437166	1
Aldoc	12.5721	68.2912	5.43196	2.44147	0.0438273	1
Acbd4	581.906	908.728	1.56164	0.643063	0.0439956	1
Atp2c1	1416.57	2312.66	1.63257	0.707149	0.0440442	1
Mrgprh	58.303	107.254	1.83959	0.879386	0.0441027	1
Tmcc2	1787.78	3012.15	1.68485	0.752624	0.0445692	1
Traf5	44.9845	83.561	1.85755	0.893402	0.0448196	1
Cebpb	1087.27	517.223	0.475707	-1.07186	0.044822	1
Kif3c	1254.55	2156.24	1.71873	0.781342	0.04492	1
Arhgap32	239.844	157.371	0.656138	-0.607928	0.0449572	1
4930513N10Rik	10.793	22.7195	2.10502	1.07384	0.0449838	1
Tulp4	2102.01	3272.51	1.55684	0.638625	0.0453482	1
Rps6ka6	9.40911	22.5507	2.39669	1.26104	0.0453634	1
Lphn2	179.262	113.267	0.631855	-0.662333	0.0454284	1
B3galt4	29.6054	16.722	0.564829	-0.824115	0.0454822	1
8430410A17Rik	161.855	90.592	0.559711	-0.837246	0.0455606	1
Tmem141	289.106	480.542	1.66217	0.733064	0.0457516	1
Spint2	185.288	312.65	1.68737	0.754778	0.0458158	1
Prrg1	223.344	373.964	1.67438	0.743627	0.0462378	1
Ccr5	10.9409	25.0901	2.29323	1.19738	0.0464782	1
Scarf1	276.478	171.313	0.619627	-0.690528	0.0466541	1
Gnao1	199.854	321.779	1.61007	0.687126	0.0468821	1
Plekhf1	207.51	327.686	1.57914	0.659135	0.046887	1
4632428C04Rik	58.7296	32.0923	0.546442	-0.87186	0.0469104	1
Aldh9a1	326.08	203.54	0.624203	-0.679912	0.0469582	1
Adrbk2	422.995	278.498	0.658396	-0.602973	0.0469682	1
Rfx7	1193.63	1849.59	1.54955	0.631846	0.0472141	1
Sgms2	43.5841	23.502	0.539235	-0.891014	0.0472212	1
Aacs	690.956	138.611	0.200608	-2.31755	0.0473953	1
Cdk2ap2	575.643	326.625	0.56741	-0.817537	0.0478614	1
Spag5	313.247	542.496	1.73185	0.792312	0.0479755	1
Ankrd33b	5671.77	1281.65	0.225971	-2.14579	0.0482514	1
Rdh9	20.5971	40.1054	1.94714	0.961356	0.0483974	1
Colq	196.618	129.688	0.659596	-0.600346	0.0486937	1
Ppfia3	6.87679	17.3128	2.51757	1.33203	0.0487443	1
Snx29	66.7677	110.916	1.66123	0.732249	0.0488935	1
4930473A06Rik	23.5957	46.897	1.98752	0.990972	0.0489272	1
Ifit1	85.9046	151.964	1.76898	0.82292	0.0493558	1
Srgap3	40.2986	70.9986	1.76181	0.817061	0.0493847	1
Cd302	330.186	153.318	0.464338	-1.10675	0.0494373	1
Pja1	435.229	724.615	1.66491	0.73544	0.0494425	1
Nudt18	901.928	280.049	0.310501	-1.68733	0.0494738	1
