# Supplementary material for: Sustained NFκB inhibition improves insulin sensitivity but is detrimental to muscle health
Source: Aging Cell. 2017 May 29;16(4):847–58. doi: 10.1111/acel.12613 (PMC5506420; doi:10.1111/acel.12613)
Supplement: Supplementary file 3 — Table S2 Gene lists corresponding to Gene Ontology and IPA pathways/gene sets differentially regulated by aging and NFkB suppression (from Figure 4B). [file ACEL-16-847-s003.xlsx]

## Sheet: Sheet3
	Table S2. Gene lists corresponding to Gene Ontology and IPA pathways/gene sets differentially regulated by aging and NFkB suppression (from Figure 4B)
	Enriched in gene sets	Source	Function Terms/Pathway Names	p-value	FDR-Benjamini	GENES
	Young	GO:0043408	regulation of MAPKKK cascade	0.000473	0.20095	MDFI	ADRA1A	AR	CD24A	MDFIC	RIPK2	TRAF2
	Young,Middle	GO:0008284	positive regulation of cell proliferation	0.000233	0.281508	BCL6	CCL2	CD24A	CHRNB2	CLU	CXCL10	FGFBP1	FOXP2	HBEGF	IL12A	IL15	NGFR	ODC1	PDGFC	RIPK2	TGFB2	VASH2
	Young,Middle,Old,WT,MISR	GO:0044057	regulation of system process	0.020786	0.618194	ADORA1	ADRA1A	ADRA1D	BMPR2	CACNA1G	CACNA2D2	CAV1	CHRNB2	CPEB1	EDN3	F2R	GDNF	GNAO1	HBEGF	HCN4	ICA1	LGI1	LNPEP	MECP2	NOS1	P2RX3	PTPRM	SEMA3A	SP4	STX1A	SYP	TGFB2	TNNT2	USP46
	Young,WT,MISR	GO:0010769	regulation of cell morphogenesis involved in differentiation	0.0161845	0.576309	CHRNB2	MAPT	METRN	NRP1	ROBO2	SEMA3A	TGFBR3	THY1	TIAM1
	Middle,Young,Old	GO:0007155	cell adhesion	0.0264337	0.675397	AMIGO2	ATP2C1	CADM1	CD24A	CELSR2	CLEC7A	CNTNAP2	COL15A1	COL24A1	COL7A1	COL9A1	CPXM2	CTNNA3	CTNNAL1	CX3CL1	CXADR	CYR61	F8	FGF6	ICAM4	ITGA4	LGALS1	MUC4	MYBPH	NRCAM	OTOG	PCDH10	PCDHB20	PCDHGA4	PTPRM	PVRL1	SRC	TGFB2	TMEM8
	WT,Young,Middle,Old,MISR	GO:0060537	muscle tissue development	0.000392	0.0289168	ATG7	CACNA2D2	CACNB4	CAV1	CAV2	CHRNA1	COL19A1	CXADR	F2R	FHL2	FOXP2	HLX	KY	LRP4	MET	MUSK	MYH10	MYOD1	PAK1	RCAN1	TGFB2	TGFBR3	TIPARP	TNC	TNNT2	TRP63	ZFPM2
	Middle,Young,Old,WT,MISR	GO:0045860	positive regulation of protein kinase activity	0.00837577	0.59852	ADORA1	CD24A	CDC25B	CISH	CSPG4	F2R	FGD4	MADD	MAP2K3	MAP2K6	MDFI	MDFIC	MET	PDGFC	SLC11A1	TGFBR2	TLR4	VLDLR
	Middle,Old	GO:0009968	negative regulation of signal transduction	0.00771242	0.63507	ADRA1A	BCL6	CISH	CTNNBIP1	DKK3	HSPA5	LRP4	SOCS1
	Old,Young,Middle,WT,MISR	GO:0016791	phosphatase activity	0.00308245	0.504575	ACPL2	ALPL	CDC14A	CDC25B	DLGAP5	DUPD1	DUSP10	DUSP14	DUSP19	DUSP2	DUSP26	DUSP7	DUSP8	EPHX2	EYA1	HDHD3	IMPA2	INPP5J	MTMR14	PDXP	PFKFB2	PFKFB4	PGAM1	PGAM2	PON1	PPM1N	PTPLA	PTPN2	PTPN3	PTPN4	PTPRF	PTPRM	PTPRN	PTPRR	PTPRS	PTPRZ1
	MISR,Young,Middle,Old,WT	GO:0042981	regulation of apoptosis	0.0256154	0.438627	2610018G03RIK	ADAMTS20	ADAMTSL4	ADORA1	ALDH1A1	ALOX12	ALX4	ATG7	BBC3	BCL2	BCL6	BCLAF1	CASP1	CASP12	CASP4	CD24A	CD27	CEBPB	CIAPIN1	CLU	COL18A1	CTNNA1	CX3CL1	ENDOG	EPHA7	EYA1	F2R	FCGR1	FOXO3	GDNF	HSPA1A	HSPA1B	IGF1	MADD	MECP2	MGMT	MYC	NGFR	NOTCH2	NR4A1	NR4A2	NUPR1	PCGF2	PEA15A
	WT,Young,Middle,Old,MISR	GO:0051253	negative regulation of RNA metabolic process	3.67e-07	0.000129	BARX2	BCL6	BCL6B	BHLHE41	BPTF	CBX2	CDKN1C	CIR1	CTBP2	CTNNBIP1	CUX2	DNAJB6	DNMT3A	FOXD3	FOXK1	FOXP2	GLIS1	GZF1	HDAC9	HELT	HES1	HSF4	ID1	IKZF4	IRF2BP2	KLF4	LCOR	MDFI	MECP2	MYC	NEPN	NR6A1	NRIP1	PAX3	PCGF2	PER2	PER3	PIAS4	PRDM16	RB1	RBL1	RFX5	SIRT3	SKIL
	MISR,Young,Middle,Old,WT	GO:0048729	tissue morphogenesis	2.84e-05	0.015687	FRAS1	ALDH1A1	ALDH1A2	AR	BCL2	BMPR2	CAR2	CAR9	ETV4	EYA1	FRAS1	FZD6	GDNF	GPC3	GZF1	HECTD1	IGF1	KLF4	MIB1	NGFR	NOG	NOTCH2	NPNT	NR4A3	NRP1	PAX3	PLXND1	PTHLH	RET	SEMA3A	SFRP1	SHROOM3	SMAD3	SRC	TBX3	TBX4	TGFB1I1	TGFB2	TGFBR3	TNC	TNNT2	TRP63	TXNRD1	VEGFC
	WT,Young,Middle,Old,MISR	GO:0048666	neuron development	0.000138	0.0154349	ABI2	ANK3	ATG7	B3GNT2	BCL2	BMPR1B	CD24A	CDKN1C	CHRNB2	CLU	CXCL12	DCLK1	EFHD1	EFNB3	EN2	EPHA4	EPHA7	ETV4	GABRR2	GALR2	GDNF	HES1	KIF5C	MECP2	MYH10	NGFR	NR4A2	NRCAM	NRP1	NRTN	PAK1	PRKG1	PRRXL1	PTPRZ1	RET	ROBO2	RPL24	RUNX1	SCARF1	SEMA3A	SEMA6A	SLITRK5	TGFB2	THY1
	WT,MISR	GO:0019900	kinase binding	0.000744	0.117905	AKAP5	CAV1	CCND1	CCND2	CNKSR2	IRS1	IRS2	PEA15A	PRKCDBP	PTPRR	RB1	SLC2A3	TGFBR2	TPX2
	WT,Young,Middle,Old,MISR	GO:0045449	regulation of transcription	0.0012045	0.0589675	1700048O20RIK	ABCG4	ALX4	ANKRD1	AR	ARAP1	ARNT	ARNT2	ASF1B	ASXL1	BANP	BARX2	BCL6	BCL6B	BCLAF1	BHLHE41	BNC2	BPTF	CBFA2T3	CBX2	CDKN1C	CEBPB	CELSR2	CIR1	CITED4	CREB3L1	CREM	CRY2	CSDC2	CTBP2	CTNNBIP1	CUX2	DACH1	DACH2	DBP	DNAJB6	DNMT3A	DNTTIP2	DPF1	E2F2	EN2	ESRRB	ETS2	ETV4
	MISR,WT	mmu04512	ECM-receptor interaction	6.67e-08	9.54e-06	CHAD	COL11A2	COL1A1	COL1A2	COL3A1	COL4A1	COL4A2	COL4A6	COL5A1	COL5A2	COL6A1	COL6A2	COMP	FN1	ITGA6	ITGA8	ITGA9	ITGB6	NPNT	THBS4	TNC
	MISR,Young,Middle,Old,WT	GO:0022836	gated channel activity	0.00037	0.0477781	ANO1	CACNA1G	CACNA2D2	CACNA2D4	CACNB3	CACNB4	CACNG1	CHRNA1	CHRNA2	CHRNA4	CHRNA9	CHRNB1	CHRNB2	CHRND	CHRNG	CLCA5	CNGA3	CYBB	GABRD	GABRR1	GABRR2	GRIA3	HCN4	KCNAB1	KCNC1	KCNC4	KCNG4	KCNH2	KCNJ12	KCNJ3	KCNN2	KCNN3	KCNQ1	KCNQ5	KCTD11	P2RX3	SCN3B	TOMM40L
	MISR,Young,Middle,Old,WT	GO:0006811	ion transport	0.00211242	0.165536	AI317395	ANO1	ATP13A5	ATP1A4	ATP1B1	ATP2C1	ATP6V0E	BC021785	BEST3	CACHD1	CACNA1G	CACNA2D2	CACNA2D4	CACNB3	CACNB4	CACNG1	CAV1	CHRNA1	CHRNA2	CHRNA4	CHRNA9	CHRNB1	CHRNB2	CHRND	CHRNG	CLCA5	CNGA3	CNNM4	CYBB	F2R	FTL1	G630090E17RIK	GABRD	GABRR1	GABRR2	GRIA3	HCN4	KCNAB1	KCNC1	KCNC4	KCNG4	KCNH2	KCNJ12	KCNJ3
	MISR	GO:0006979	response to oxidative stress	0.407464	0.955183	BCL2	COL1A1	NQO1	PRND	UCP3
	WT	mmu00190	Oxidative phosphorylation	0.969784	0.998079	COX7A1	NDUFA4L2	NDUFAB1
	na	GO:0008286	insulin receptor signaling pathway	na	na	BAIAP2L2	CAV2	CISH	IRS1	IRS2	MSTN	PRKCD	PRKCQ	PRKCZ	PTPN2	SOCS1	SRC
	Young,Middle	GO:0007167	enzyme linked receptor protein signaling pathway	0.0271504	0.623883	AMHR2	ARAP1	BMPR2	CCL2	FUT8	HBEGF	LRP4	MET	MSTN	PAK1	PDGFC	SRC	TGFB2	TIAM1
	Young,Middle,Old,WT,MISR	GO:0006793	phosphorus metabolic process	0.00496649	0.41971	1810024B03RIK	2610018G03RIK	ABI2	ACVR1B	ACVRL1	ADORA1	ADRBK2	ALPK1	AMHR2	ATP6V0E	AURKA	BCL2	BMPR1B	BMPR2	BRD4	CCND1	CDC14A	CDC25B	CDK19	CDKL3	CHEK2	DCLK1	DUPD1	DUSP10	DUSP19	DUSP2	DUSP26	DUSP7	DUSP8	EPHA4	EPHA7	EYA1	F2R	FGD4	GCK	GUCY2G	IGSF10	IMPA2	JAK2	KCNH2	KDR	LRRK1	LY6G6E	MADD
	MISR,Young,Middle,Old,WT	IPA	LPS-stimulated MAPK Signaling	0.0028183	na	FOS	IRS1	MAP2K3	MAP2K6	MAP3K14	MAPK10	MAPK11	MRAS	NFKB2	PAK1	PIK3C2B	PRKCD	PRKCE	PRKCQ	PRKCZ	PRKD1	TLR4
	Old,Young,Middle,WT,MISR	IPA	NFKB Signaling	0.0141253	na	BMPR1B	BMPR2	IRS1	KDR	MAP2K6	MAP3K14	MRAS	NFKB2	NGFR	PIK3C2B	PRKCQ	PRKCZ	RELB	TGFBR2	TGFBR3	TLR4	TLR7	TRAF2	TRAF3	TRAF5
	MISR,Young,Middle,Old,WT	IPA	LPS/IL-1 Mediated Inhibition of RXR Function	0.0064565	na	ABCC3	ALDH18A1	ALDH1A1	ALDH1A2	ALDH9A1	CHST2	CHST7	FABP3	GSTM1	GSTM2	GSTT2	HS3ST1	HS6ST2	MGMT	NGFR	SLC27A3	SMOX	TLR4	TRAF2	XPO1
	Note. na: corresponding value is not available currently.
	Gene lists are: Young: 3-6 MISR vs WT;
	Middle: 12-18 MISR vs WT;
	Old: 33-36 MISR vs WT;
	WT: 3-6 vs 33-36 mon;
	MISR: 3-6 vs 33-36 mon.
[truncated: 149 more columns]
